# Supplementary material for: A Knockout of the IFITM3 Gene Increases the Sensitivity of WI-38 VA13 Cells to the Influenza A Virus
Source: Int J Mol Sci. 2024 Jan 3;25(1):625. doi: 10.3390/ijms25010625 (PMC10778886; doi:10.3390/ijms25010625)
Supplement: Supplementary file 1 [file ijms-25-00625-s001.zip]

Archive with 1 entries (1 files):
- ijms-2788171-supplementary.pdf
